# Supplementary material for: Attitudes towards gender roles and prevalence of intimate partner violence perpetrated against pregnant and postnatal women: Differences between women immigrants from conflict-affected countries and women born in Australia
Source: PLoS One. 2021 Jul 30;16(7):e0255105. doi: 10.1371/journal.pone.0255105 (PMC8323950; doi:10.1371/journal.pone.0255105)
Supplement: S1 Data — (XLSX) [file pone.0255105.s001.xlsx]

## Sheet: Gender attitude WATCH Data Pape
STUDYID	CountryOfBirth	AgeinYears	AgeGroup	Education	Employment	AnyIPVT1	AnyIPVT2	GndAtitudIPVIndxT1	GndAtitudIPVIndxT2
4	1	25	2	1	0	1	1	0	0
5	1	20	1	0	0	1	0	0	0
7	2	27	2	1	0	0	0	1	0
11	2	23	1	2	0	1	1	0	0
12	2	21	1	2	0	0	1	0	0
13	1	30	2	2	1	0	0	0	0
14	2	31	2	1	1	1	0	0	0
16	1	35	3	1	1	0	0	0	0
18	1	32	2	2	1	1	0	1	0
21	2	29	2	2	1	0	0	0	0
22	1	43	3	0	1	1	1	0	1
24	1	28	2	1	1	0	0	0	0
26	2	36	3	0	0	1	1	0	1
28	2	36	3	2	0	0	0	0	2
29	2	35	3	2	0	0	0	1	1
31	2	25	2	2	0	0	1	0	0
33	2	35	3	0	0	0	0	1	0
36	2	31	2	2	0	1	1	1	1
37	2	34	2	0	0	1	1	0	0
39	2	36	3	2	0	0	1	1	0
42	2	41	3	0	0	1	0	2	2
43	2	21	1	0	0	0	0	1	0
44	2	32	2	0	0	0	0	0	0
45	2	26	2	1	0	0	0	2	1
46	2	30	2	0	0	0	0	1	0
47	2	28	2	0	0	0	0	0	1
48	2	31	2	2	1	1	1	1	1
49	2	28	2	0	0	1	1	0	0
50	2	36	3	2	0	1	0	0	0
51	2	24	1	0	0	1	1	0	0
53	2	21	1	0	0	1	1	2	1
54	2	23	1	0	0	1	1	1	0
57	2	34	2	2	0	0	0	0	0
59	2	28	2	0	0	0	0	0	0
60	2	33	2	0	0	1	0	1	2
62	2	23	1	0	0	1	0	1	0
63	2	26	2	2	0	0	0	1	1
64	2	38	3	0	1	0	0	1	0
65	2	22	1	0	0	1	1	2	0
67	2	26	2	2	0	0	0	1	0
69	2	34	2	2	0	0	0	0	0
72	2	39	3	0	0	0	0	0	0
73	2	29	2	2	0	0	0	3	2
74	2	20	1	1	0	1	1	1	2
76	2	24	1	0	0	0	0	1	1
77	2	27	2	0	0	0	1	1	1
78	2	42	3	0	0	1	1	0	1
79	2	28	2	1	0	1	1	1	1
80	2	35	3	2	0	0	0	1	1
81	1	25	2	2	1	1	0	0	0
83	1	29	2	0	0	1	0	1	0
86	1	29	2	0	0	0	0	0	0
87	1	36	3	2	1	0	0	0	0
88	1	33	2	2	1	0	0	0	0
92	1	31	2	1	1	0	0	1	0
93	1	21	1	0	0	1	0	0	0
94	1	35	3	1	0	0	0	0	0
95	1	20	1	1	1	0	0	0	0
97	1	43	3	2	1	0	0	0	0
98	1	35	3	0	0	1	1	1	0
99	1	35	3	1	0	0	0	0	0
100	1	37	3	0	1	0	0	0	0
101	2	20	1	1	1	0	0	1	0
103	1	24	1	0	1	1	0	0	0
105	1	26	2	0	0	1	1	0	0
108	1	32	2	2	1	0	0	0	0
109	1	31	2	0	0	1	0	0	0
112	2	28	2	0	0	0	0	1	2
113	2	26	2	1	1	0	0	0	0
114	2	30	2	0	0	0	0	1	1
115	2	27	2	2	1	1	0	0	0
117	2	32	2	2	0	0	0	1	1
118	2	33	2	2	1	0	0	0	0
119	2	26	2	0	0	0	0	1	1
121	2	33	2	2	1	0	0	0	1
122	2	25	2	1	0	0	0	1	1
126	2	34	2	0	0	1	0	1	0
127	2	21	1	1	0	0	0	1	1
128	2	37	3	1	1	0	1	0	0
129	2	20	1	1	0	1	0	0	0
137	2	22	1	0	0	0	1	1	0
138	2	38	3	0	0	0	0	1	2
140	2	25	2	0	0	0	0	1	0
143	2	28	2	0	1	0	0	2	1
165	2	39	3	0	0	0	0	3	1
166	2	29	2	0	1	0	0	0	1
167	2	24	1	2	1	1	0	0	0
168	2	32	2	2	0	0	0	0	0
169	2	23	1	2	0	1	1	1	2
171	2	29	2	0	0	0	0	1	1
174	2	32	2	2	0	0	0	1	0
175	2	36	3	1	0	0	0	3	2
176	2	35	3	0	0	0	0	1	1
177	2	25	2	2	0	0	0	0	0
178	2	26	2	1	0	0	0	0	0
179	2	36	3	2	0	0	0	0	1
180	2	23	1	0	0	1	0	1	1
181	2	33	2	0	0	1	1	1	1
182	2	25	2	2	0	0	0	0	0
183	2	25	2	1	0	1	1	0	2
184	2	33	2	2	0	0	0	0	1
185	2	27	2	2	1	1	1	0	1
186	2	30	2	2	0	1	0	2	1
187	2	28	2	2	0	0	0	1	1
188	2	28	2	0	0	1	1	2	0
190	2	24	1	0	0	1	1	1	0
192	2	26	2	0	0	1	1	0	0
194	2	25	2	0	0	1	1	2	0
195	2	37	3	2	0	0	1	1	0
196	2	24	1	2	0	0	0	1	1
197	1	25	2	0	0	0	0	0	0
198	1	20	1	1	1	1	1	0	0
199	1	31	2	2	1	0	0	1	1
200	1	27	2	0	1	0	0	0	0
201	1	29	2	0	1	0	0	0	0
203	1	22	1	0	0	0	1	0	0
204	1	25	2	0	0	1	1	0	0
208	1	32	2	2	1	0	0	0	0
209	1	28	2	2	1	0	0	0	0
210	1	23	1	0	1	0	0	0	0
211	1	25	2	0	0	1	0	0	0
215	2	31	2	2	1	0	0	1	1
218	2	26	2	1	0	0	0	0	1
219	2	30	2	0	0	0	0	1	1
220	2	37	3	1	1	1	1	2	0
223	2	31	2	2	0	1	1	0	0
227	1	22	1	0	0	0	0	0	0
229	1	29	2	2	1	1	0	0	1
233	2	32	2	1	0	0	0	1	0
234	2	36	3	2	0	0	0	0	0
237	1	32	2	0	0	1	0	0	0
240	1	29	2	0	0	0	0	1	0
242	2	33	2	0	0	1	0	0	0
244	1	29	2	2	1	0	0	0	0
245	1	19	1	0	1	0	0	0	0
246	2	27	2	0	0	0	0	1	0
247	1	36	3	2	1	0	0	0	1
248	1	25	2	1	1	0	1	0	0
249	1	31	2	0	1	0	1	1	0
251	1	27	2	2	1	0	0	0	0
252	1	24	1	1	1	1	1	1	0
253	1	27	2	0	1	0	0	0	0
254	1	32	2	1	1	0	0	0	0
255	1	34	2	1	0	1	0	0	0
256	1	31	2	0	0	0	0	0	0
257	1	21	1	0	0	0	0	0	0
258	1	34	2	1	0	0	0	0	0
260	1	33	2	0	1	0	0	0	0
261	1	23	1	0	1	0	0	0	0
262	1	24	1	2	1	0	0	1	1
263	1	23	1	0	0	0	0	0	1
264	1	19	1	0	0	0	0	0	0
265	1	34	2	1	1	0	0	0	0
266	1	30	2	0	0	1	0	0	0
267	1	24	1	0	0	1	0	0	0
268	1	27	2	1	0	1	1	1	0
269	1	30	2	1	1	0	0	0	0
270	1	19	1	1	0	0	0	0	0
271	1	32	2	0	0	1	1	0	0
272	1	23	1	1	0	1	0	0	0
274	1	26	2	1	1	0	1	0	0
275	1	37	3	0	0	0	0	0	0
276	1	30	2	1	1	0	0	0	0
277	1	36	3	1	0	0	0	0	0
278	1	19	1	0	1	0	0	0	0
279	1	30	2	0	0	1	1	1	2
280	1	37	3	1	1	0	0	0	0
281	1	32	2	2	1	0	0	0	0
282	1	35	3	2	1	0	0	0	0
283	1	24	1	1	0	1	0	0	0
285	2	27	2	2	1	0	0	0	0
286	1	19	1	1	0	0	0	0	0
291	1	31	2	1	1	0	0	0	0
293	1	30	2	0	1	0	0	0	0
294	1	28	2	2	1	0	0	1	1
295	1	33	2	2	1	0	0	0	0
296	2	27	2	2	0	1	0	1	1
299	2	40	3	0	1	1	1	0	0
300	2	25	2	0	0	1	1	3	3
301	2	31	2	0	0	1	1	1	0
303	2	21	1	0	0	1	1	0	1
304	2	26	2	2	0	1	0	2	2
305	2	26	2	0	0	0	1	2	2
306	1	29	2	0	0	0	0	0	0
307	1	32	2	0	0	0	0	0	0
308	1	27	2	0	0	0	1	0	0
309	1	34	2	0	1	0	1	0	1
310	1	37	3	0	0	1	0	0	1
311	1	29	2	0	0	1	0	1	0
312	1	32	2	0	1	0	0	1	0
313	1	33	2	0	0	1	0	0	0
314	2	33	2	2	0	0	0	0	0
316	2	27	2	2	0	0	1	1	1
317	2	24	1	0	0	0	0	0	1
318	2	38	3	2	1	0	0	0	1
319	2	36	3	1	1	0	0	1	1
321	2	36	3	0	0	0	0	1	1
322	2	35	3	1	1	0	0	1	1
323	2	31	2	1	0	0	1	1	0
324	2	35	3	1	0	0	0	0	0
325	2	36	3	1	1	0	0	0	0
327	2	24	1	0	0	0	0	1	2
328	2	32	2	0	0	0	0	0	0
329	2	27	2	2	1	0	0	1	0
331	2	41	3	1	1	1	1	1	1
332	2	25	2	2	0	1	1	0	0
334	2	35	3	2	1	1	0	0	0
338	2	30	2	2	1	0	0	0	0
339	2	32	2	0	0	1	1	1	0
342	2	34	2	2	1	0	0	0	0
343	2	24	1	0	0	0	0	1	1
344	2	30	2	2	0	0	0	1	0
346	2	30	2	0	0	0	0	1	0
352	2	28	2	2	0	0	0	2	0
354	2	31	2	1	0	0	0	0	1
355	2	26	2	2	0	0	0	0	1
356	2	31	2	1	0	0	0	0	0
357	2	32	2	0	0	0	0	1	1
358	2	28	2	2	0	0	0	1	1
362	2	36	3	2	0	1	1	0	0
364	2	27	2	1	0	1	0	0	0
365	2	26	2	2	1	0	0	1	0
366	2	40	3	0	1	0	0	2	0
367	2	29	2	2	0	1	0	1	1
368	2	39	3	0	0	1	1	1	1
369	2	21	1	0	0	1	1	3	2
370	2	36	3	0	0	1	1	1	0
372	2	21	1	0	0	1	1	1	1
373	2	37	3	0	0	0	0	1	1
374	2	29	2	0	0	1	1	1	0
376	2	28	2	2	0	0	0	0	1
377	2	34	2	0	0	1	1	0	1
380	2	28	2	2	0	0	0	0	1
381	2	32	2	2	1	0	0	1	1
382	2	36	3	2	0	0	0	0	0
383	2	25	2	0	0	0	1	1	0
384	2	33	2	0	0	0	0	1	2
392	1	24	1	1	1	0	0	0	0
393	1	34	2	2	1	0	0	0	0
394	1	30	2	0	1	0	0	0	0
395	1	25	2	1	1	0	1	0	0
396	1	32	2	1	1	0	0	0	0
398	2	30	2	2	1	0	0	0	0
399	2	24	1	1	0	1	0	0	1
412	2	34	2	2	1	0	0	0	1
413	2	29	2	2	0	0	0	0	1
415	2	33	2	2	1	0	0	0	1
416	2	28	2	1	0	0	0	0	1
417	2	30	2	2	1	0	0	0	0
418	2	32	2	0	0	0	1	0	1
419	2	29	2	2	1	0	0	1	0
420	2	25	2	2	1	0	0	0	0
423	2	20	1	0	0	0	0	0	1
424	2	30	2	1	0	0	0	1	1
425	2	36	3	2	1	0	0	1	1
426	2	32	2	2	0	0	0	1	1
427	2	30	2	0	0	0	0	1	1
428	2	32	2	2	1	0	0	0	0
429	2	30	2	2	0	0	0	0	1
430	2	29	2	2	1	0	0	0	0
1003	1	22	1	1	0	0	0	0	1
1004	2	33	2	0	0	0	1	0	0
1006	1	20	1	0	0	1	1	2	2
1007	1	25	2	0	0	0	1	0	0
1008	2	22	1	0	0	0	1	1	1
1011	1	23	1	2	1	1	1	1	1
1012	1	37	3	1	0	1	1	1	0
1013	1	27	2	2	0	1	0	0	0
1014	1	21	1	0	0	0	0	0	0
1016	2	45	3	2	1	1	1	0	0
1017	2	31	2	0	0	1	1	0	0
1019	1	24	1	2	1	0	0	1	0
1021	2	29	2	0	0	0	1	1	1
1023	2	34	2	0	1	1	1	1	2
1024	2	38	3	0	0	1	1	1	1
1025	2	39	3	0	0	0	0	1	3
1026	2	28	2	0	0	1	1	1	3
1027	2	38	3	0	0	1	1	2	3
1028	2	20	1	0	0	0	1	1	0
1029	2	22	1	0	0	1	1	1	1
1030	2	33	2	0	1	0	1	1	1
1031	2	20	1	0	0	1	1	0	0
1032	2	27	2	2	1	0	0	1	1
1033	2	33	2	0	0	1	1	2	2
1036	2	32	2	2	1	0	0	0	0
1037	2	32	2	2	0	1	1	1	1
1038	2	29	2	1	0	1	0	0	2
1039	2	28	2	0	0	0	0	1	1
1041	1	33	2	1	1	0	0	1	0
1043	1	28	2	0	0	0	0	0	1
1044	1	33	2	1	1	0	0	0	0
1049	1	27	2	1	0	0	0	0	0
1053	1	39	3	2	1	0	0	0	0
1056	1	35	3	1	1	0	0	0	1
1061	1	29	2	0	1	0	0	0	0
1062	2	30	2	2	1	0	0	0	0
1063	1	20	1	0	0	1	1	2	2
1064	1	30	2	1	1	1	1	1	1
1065	1	34	2	0	0	1	1	2	0
1066	1	37	3	0	0	0	0	1	1
1067	1	37	3	0	0	0	0	0	1
1068	1	19	1	0	0	0	0	0	0
1070	1	30	2	1	1	1	0	0	1
1071	2	38	3	0	0	0	0	1	1
1073	2	33	2	0	0	0	0	0	0
1074	2	23	1	0	0	1	1	0	0
1076	2	32	2	0	0	1	1	1	1
1077	2	33	2	0	0	0	0	0	0
1078	2	43	3	0	1	1	0	2	1
1079	2	28	2	0	0	1	1	1	0
1080	2	29	2	0	0	1	1	1	1
1081	1	20	1	0	0	1	0	1	1
1082	1	26	2	0	0	1	0	2	1
1083	1	29	2	0	0	0	0	0	0
1084	1	30	2	2	0	0	0	1	0
1085	2	28	2	2	1	0	1	0	0
1086	1	34	2	0	0	0	1	1	0
1087	1	20	1	0	1	1	1	2	1
1088	1	23	1	0	0	0	0	0	0
1089	1	29	2	0	1	1	1	0	1
1090	1	26	2	1	1	0	0	1	1
1091	1	23	1	1	0	0	0	0	0
1092	1	29	2	2	1	0	0	0	0
1097	1	37	3	0	0	0	0	0	0
1098	1	25	2	2	1	1	1	0	0
1101	2	32	2	1	0	0	0	0	0
1102	2	32	2	1	0	0	0	1	2
1104	2	24	1	0	0	1	1	2	1
1105	2	34	2	2	0	1	1	0	2
1106	2	27	2	2	0	0	1	1	0
1107	2	36	3	0	0	1	0	2	1
1108	2	35	3	0	0	0	0	1	2
1109	2	32	2	0	0	0	0	0	0
1110	2	38	3	0	0	0	1	0	0
1111	2	22	1	0	0	1	1	3	2
1113	2	29	2	0	0	1	1	2	0
1116	1	23	1	1	1	1	1	1	1
1117	2	30	2	1	0	0	0	1	0
1118	2	34	2	1	0	0	0	0	0
1120	1	33	2	2	1	0	0	1	0
1121	1	33	2	1	0	0	0	0	0
1122	1	26	2	1	1	0	0	0	0
1123	1	28	2	0	0	1	0	1	1
1124	1	24	1	0	0	1	1	1	0
1125	1	23	1	0	0	1	1	1	0
1126	2	33	2	2	0	1	1	0	0
1127	2	20	1	0	0	0	1	1	0
1128	2	27	2	2	0	1	1	1	1
1129	2	33	2	2	0	1	0	1	2
1130	2	29	2	0	0	1	1	2	0
1131	2	23	1	1	0	1	1	0	0
1132	2	37	3	2	1	1	1	1	0
1135	2	36	3	1	1	0	0	0	0
1136	2	21	1	0	0	1	1	1	1
1137	2	40	3	0	0	0	0	0	1
1139	2	40	3	1	0	0	0	0	0
1141	2	33	2	1	0	0	0	0	0
1142	2	33	2	0	0	0	0	1	1
1143	2	19	1	0	0	0	0	2	1
1144	2	35	3	0	0	1	1	1	0
1145	2	37	3	2	0	1	1	2	1
1146	2	32	2	0	0	0	0	0	0
1148	2	37	3	0	0	0	1	0	0
1150	2	25	2	0	0	1	1	1	0
1151	2	37	3	1	0	0	0	0	0
1152	2	31	2	2	0	0	1	0	0
1153	2	32	2	1	0	0	1	0	1
1154	2	34	2	1	0	0	0	0	0
1155	2	36	3	0	0	0	1	0	0
1158	2	31	2	0	0	0	0	2	1
1159	2	31	2	2	0	0	0	1	0
1161	2	33	2	0	1	0	0	2	1
1164	2	32	2	0	0	1	1	0	1
1165	2	30	2	0	0	1	0	2	0
1166	2	30	2	0	0	0	1	1	1
1167	2	30	2	0	0	1	1	0	0
1168	2	47	3	0	0	0	0	1	0
1169	2	26	2	2	0	0	1	0	0
1171	2	27	2	2	1	1	0	0	0
1172	2	40	3	0	0	1	1	1	3
1173	2	36	3	0	0	1	1	2	1
1174	2	39	3	0	0	1	1	0	0
1176	2	41	3	0	0	1	0	0	2
1177	2	26	2	0	0	1	0	0	0
1179	2	31	2	0	0	1	1	1	3
1181	2	23	1	2	0	0	0	0	0
1182	1	27	2	0	0	1	1	1	0
1183	1	24	1	2	0	1	1	0	1
1184	2	33	2	2	1	0	0	0	1
1185	1	23	1	2	0	1	1	1	0
1186	1	24	1	1	1	0	0	0	0
1187	1	21	1	0	1	0	0	1	0
1188	1	25	2	2	1	0	1	2	0
1189	1	28	2	2	1	1	1	1	0
1190	2	34	2	1	0	0	0	0	1
1191	2	24	1	1	1	0	1	0	0
1192	2	32	2	2	0	0	0	1	0
1193	1	22	1	0	0	0	0	0	0
1194	2	23	1	0	1	1	0	2	0
1195	1	25	2	0	0	0	0	1	1
1196	2	20	1	0	0	1	1	2	1
1198	1	32	2	0	1	1	1	0	0
1199	1	18	1	0	0	1	0	1	1
1200	1	21	1	0	0	0	1	1	0
1201	1	27	2	1	0	0	0	0	0
1202	1	24	1	0	0	1	1	1	1
1203	2	27	2	1	1	0	0	0	0
1204	1	35	3	0	0	1	0	0	1
1206	2	33	2	1	0	0	0	0	0
1207	2	21	1	0	0	1	1	1	1
1208	1	24	1	0	0	1	1	0	1
1209	2	28	2	1	0	1	0	1	1
1210	1	27	2	0	0	0	0	1	0
1212	1	31	2	2	0	1	1	1	1
1213	1	21	1	2	1	0	1	1	1
1214	1	22	1	0	0	1	1	2	1
1217	1	23	1	0	1	1	0	0	0
1218	1	30	2	1	1	0	0	0	0
1219	1	27	2	1	0	0	0	0	0
1220	1	20	1	0	0	1	1	0	0
1221	1	23	1	0	1	0	0	0	0
1223	1	35	3	0	0	1	1	0	1
1224	1	29	2	1	1	0	0	0	0
1225	1	26	2	2	1	1	1	0	0
1226	1	29	2	1	0	1	1	0	0
1227	1	33	2	2	1	0	0	0	0
1229	1	36	3	0	0	0	0	0	0
1230	1	23	1	0	0	1	0	0	0
1231	1	31	2	0	0	1	1	0	0
1232	1	33	2	0	0	0	0	0	0
1233	1	28	2	0	0	1	1	0	0
1236	1	34	2	0	1	0	0	0	0
1238	1	34	2	1	1	0	0	0	1
1239	1	26	2	2	0	1	1	0	0
1241	2	33	2	2	0	1	1	2	2
1243	2	25	2	0	0	1	1	0	0
1245	2	35	3	0	0	1	1	1	1
1246	2	29	2	2	0	1	1	1	1
1247	2	21	1	0	0	0	0	2	1
1248	2	22	1	1	0	1	1	1	0
1250	2	26	2	0	0	0	0	0	0
1251	2	23	1	0	0	0	0	0	1
1252	2	26	2	0	0	0	0	0	0
1253	2	33	2	1	0	0	0	1	0
1254	2	26	2	0	1	0	1	0	1
1258	2	31	2	0	0	1	1	1	2
1259	2	30	2	0	0	1	1	1	1
1260	2	35	3	1	0	0	0	0	0
1261	2	28	2	2	0	0	1	0	2
1262	2	30	2	2	0	0	0	0	0
1263	2	22	1	0	0	1	0	2	2
1264	2	42	3	2	0	1	1	3	2
1265	2	38	3	0	0	0	0	2	2
1266	2	36	3	0	0	0	0	1	0
1267	2	34	2	0	0	0	1	1	1
1268	2	32	2	0	1	1	0	2	3
1269	2	32	2	0	0	0	0	0	0
1270	2	40	3	1	0	1	1	1	1
1272	2	27	2	0	0	1	1	1	1
1274	2	32	2	0	0	1	1	1	1
1276	2	38	3	0	0	1	1	0	1
1277	2	37	3	2	0	1	0	1	1
1278	2	25	2	0	0	1	1	2	2
1279	2	34	2	0	0	1	1	1	2
1281	2	33	2	0	0	1	1	0	0
1282	2	29	2	0	0	0	0	0	1
1284	2	25	2	0	0	1	1	0	1
1285	2	30	2	0	0	0	0	0	0
1286	2	22	1	0	0	1	1	0	0
1287	2	23	1	1	0	1	1	1	0
1288	2	31	2	0	0	1	1	2	2
1289	2	24	1	0	0	1	1	0	0
1290	2	26	2	0	0	1	0	1	0
1291	1	31	2	0	1	1	0	0	0
1292	2	27	2	2	1	0	0	1	0
1293	1	23	1	0	0	1	1	1	1
1294	2	18	1	0	0	1	0	1	2
1295	1	35	3	2	1	0	0	0	1
1296	1	25	2	0	1	0	0	0	0
1297	1	19	1	0	0	1	1	0	0
1298	2	42	3	0	0	0	0	0	0
1299	1	29	2	2	1	1	0	0	0
1300	1	29	2	0	0	0	0	0	0
1301	1	30	2	0	1	0	0	0	0
1302	2	35	3	1	0	1	1	2	1
1303	2	23	1	0	1	1	1	0	1
1304	1	32	2	2	0	0	0	0	0
1305	1	24	1	0	0	0	0	2	3
1306	2	24	1	0	1	1	1	1	0
1307	1	21	1	0	0	0	0	0	1
1308	2	26	2	2	1	0	0	0	1
1309	2	27	2	1	1	0	0	0	0
1310	1	21	1	0	0	0	1	0	0
1311	2	28	2	0	0	0	1	1	1
1312	1	24	1	2	1	0	0	0	0
1313	1	28	2	0	0	0	0	0	0
1314	1	33	2	2	1	0	1	1	1
1315	1	36	3	2	1	0	0	0	0
1317	2	26	2	2	1	0	0	0	0
1318	1	24	1	0	0	0	0	1	1
1319	2	34	2	0	1	0	0	0	1
1320	1	24	1	2	1	0	0	0	0
1321	2	30	2	0	0	0	0	1	1
1322	2	29	2	1	1	1	1	0	0
1326	2	23	1	0	0	1	0	1	1
1327	1	35	3	0	1	0	0	0	0
1330	1	20	1	0	0	0	1	0	0
1331	2	32	2	2	1	1	1	0	1
1333	2	23	1	0	0	1	0	2	1
1334	2	32	2	0	0	1	0	1	1
1335	2	23	1	0	0	1	1	0	1
1336	2	26	2	0	0	1	1	2	1
1337	2	23	1	0	0	1	1	0	1
1340	2	21	1	0	0	0	0	2	3
1341	2	28	2	2	1	0	0	1	1
1342	2	23	1	0	0	0	1	0	0
1343	2	31	2	0	0	1	1	2	2
1344	2	36	3	1	0	1	0	1	1
1345	2	25	2	0	0	0	1	1	2
1346	2	29	2	0	0	0	0	2	2
1347	2	25	2	2	0	1	1	1	0
1349	2	29	2	1	0	1	0	0	0
1350	2	25	2	2	1	0	0	0	0
1351	2	33	2	1	0	1	1	0	1
1352	2	28	2	0	1	1	0	0	0
1353	2	39	3	0	0	0	0	1	0
1354	2	25	2	0	0	1	0	1	1
1355	2	30	2	0	0	1	1	2	1
1356	2	35	3	0	0	1	1	1	0
1357	2	23	1	0	0	0	1	2	2
1359	2	31	2	0	0	1	1	1	1
1360	2	22	1	0	0	0	0	0	0
1361	2	24	1	0	0	1	1	0	0
1362	2	24	1	1	0	1	1	0	0
1363	2	37	3	0	0	0	0	1	0
1364	2	30	2	1	0	0	0	1	0
1365	2	25	2	0	0	0	1	1	0
1366	2	20	1	1	1	1	1	0	0
1367	1	25	2	2	1	0	1	0	0
1368	1	35	3	2	1	0	0	0	0
1370	2	32	2	1	0	1	0	0	0
1371	2	22	1	0	0	0	1	0	0
1375	2	25	2	0	1	0	0	1	0
1376	1	25	2	0	1	1	1	1	0
1377	1	35	3	2	1	0	0	0	0
1378	1	25	2	0	0	0	0	0	0
1379	1	23	1	1	1	0	0	0	0
1380	1	33	2	0	0	0	1	1	0
1381	1	24	1	0	1	0	0	0	0
1382	1	24	1	2	1	1	1	2	2
1383	1	22	1	0	0	1	1	0	0
1384	1	38	3	1	1	1	1	0	0
1385	2	20	1	0	0	0	1	2	3
1386	1	31	2	2	1	0	0	0	0
1387	2	31	2	2	1	0	1	0	2
1388	1	36	3	2	1	0	1	0	0
1390	1	30	2	2	1	0	0	0	0
1391	1	21	1	0	0	1	1	1	0
1392	1	21	1	0	0	1	1	1	0
1394	1	33	2	0	1	1	1	0	0
1395	1	22	1	2	1	1	1	0	0
1396	2	26	2	1	1	0	0	0	0
1397	1	29	2	2	1	0	1	0	0
1398	1	29	2	1	1	0	0	0	1
1399	2	37	3	0	0	1	0	1	1
1400	2	27	2	0	0	1	1	1	0
1401	2	32	2	0	1	1	1	0	1
1402	1	24	1	0	0	1	1	0	0
1403	1	34	2	1	1	1	0	0	0
1404	1	30	2	2	1	0	0	0	0
1405	1	29	2	1	1	0	0	0	0
1406	1	40	3	2	1	0	0	0	0
1408	1	29	2	1	1	0	0	0	0
1409	2	26	2	2	1	1	1	1	1
1411	2	29	2	2	0	1	1	0	1
1412	2	33	2	2	0	1	0	1	2
1413	2	21	1	0	0	1	0	0	1
1416	2	43	3	1	0	1	1	0	0
1417	2	33	2	2	1	1	0	1	0
1422	1	28	2	0	0	0	1	1	1
1424	1	27	2	1	0	0	0	0	1
1426	1	24	1	1	1	0	1	2	1
1428	1	29	2	2	0	0	0	0	0
1430	1	26	2	0	0	0	0	0	0
1431	2	30	2	0	0	0	0	3	0
1432	2	23	1	2	0	0	1	1	0
1433	1	31	2	1	1	0	0	0	1
1434	1	22	1	0	0	1	1	1	0
1435	1	32	2	0	0	1	1	0	1
1438	1	27	2	2	0	0	0	0	0
1441	1	23	1	0	0	0	1	0	0
1442	1	20	1	0	0	0	1	0	0
1444	2	30	2	2	1	0	0	0	0
1445	1	34	2	1	1	0	0	0	1
1446	1	26	2	1	1	0	0	0	0
1447	1	26	2	0	1	0	0	0	0
1448	1	20	1	2	1	0	1	1	0
1449	1	20	1	0	1	0	0	1	0
1451	1	30	2	2	1	0	0	1	0
1452	1	27	2	0	1	1	1	0	2
1453	1	31	2	0	0	0	0	0	0
1454	2	32	2	0	0	1	0	1	0
1456	2	20	1	0	1	0	0	0	0
1457	1	25	2	2	1	0	0	1	1
1459	1	29	2	1	1	0	1	0	0
1460	1	30	2	2	1	0	0	0	0
1464	1	31	2	2	1	0	0	0	1
1465	2	32	2	0	0	1	0	0	0
1466	1	25	2	1	0	0	1	1	0
1471	2	26	2	2	0	1	0	2	3
1473	1	25	2	0	0	1	1	2	2
1474	2	30	2	0	0	1	1	1	1
1475	2	41	3	0	0	1	1	1	1
1476	2	36	3	2	0	0	0	1	1
1477	2	21	1	0	0	0	1	0	0
1478	1	25	2	1	0	1	1	1	1
1479	1	35	3	1	1	0	0	0	0
1480	1	29	2	0	0	0	1	1	0
1481	1	25	2	2	0	1	0	0	1
1482	1	23	1	1	1	0	0	1	0
1484	1	27	2	0	0	0	0	0	0
1485	1	19	1	0	1	1	1	1	0
1486	1	24	1	1	1	0	1	1	1
1487	2	30	2	1	1	0	0	0	0
1488	1	26	2	0	0	0	1	0	0
1489	1	26	2	0	0	1	0	0	0
1490	1	29	2	1	0	0	1	0	0
1492	1	31	2	1	1	0	0	0	0
1493	1	31	2	2	1	1	0	2	0
1494	1	28	2	2	1	0	1	0	0
1495	1	23	1	0	0	0	1	0	0
1496	1	25	2	0	1	0	0	1	1
1497	1	32	2	0	1	0	0	0	0
1498	1	31	2	1	0	0	0	0	0
1500	1	25	2	0	0	0	0	0	0
1501	1	23	1	0	1	0	1	0	0
1502	1	31	2	0	1	0	0	0	0
1504	1	30	2	1	1	0	1	0	0
1506	1	23	1	2	1	1	0	0	0
1507	2	27	2	0	1	0	0	0	0
1508	1	22	1	0	0	0	0	1	0
1509	1	28	2	0	0	0	1	0	0
1512	1	23	1	0	0	1	1	0	0
1514	1	32	2	2	0	0	0	0	0
1515	1	28	2	2	1	0	0	0	0
1516	1	28	2	0	1	1	0	1	0
1517	1	36	3	0	1	0	0	0	0
1519	1	29	2	1	1	0	0	1	0
1520	1	24	1	0	1	0	0	0	0
1522	1	31	2	2	1	1	1	0	0
1523	1	27	2	1	0	0	1	0	0
1524	2	35	3	2	1	0	0	0	1
1525	1	28	2	0	0	1	0	0	0
1526	1	39	3	0	0	0	0	0	1
1529	1	32	2	0	1	1	0	0	1
1530	1	32	2	1	1	1	1	0	0
1532	1	32	2	1	0	0	0	0	1
1534	1	30	2	2	1	0	0	0	0
1535	1	26	2	0	0	0	0	0	0
1537	2	24	1	2	0	1	1	2	0
1538	2	33	2	2	0	1	1	2	3
1539	2	33	2	2	0	0	0	1	2
1540	2	28	2	2	0	0	1	1	2
1541	2	39	3	0	0	0	1	1	2
1544	2	29	2	0	0	0	1	1	2
1545	2	31	2	0	0	0	0	0	0
1547	2	26	2	2	1	0	0	1	0
1548	2	25	2	1	0	1	1	0	0
1550	2	36	3	1	1	1	1	1	0
1551	2	31	2	0	0	1	1	0	1
1553	2	36	3	2	0	1	1	2	1
1555	2	29	2	0	0	1	1	1	1
1557	2	25	2	0	0	1	0	1	1
1558	2	28	2	0	0	0	1	0	0
1559	2	40	3	2	0	0	1	0	0
1560	2	30	2	1	1	1	1	1	0
1561	2	25	2	0	1	1	1	0	0
1562	2	41	3	0	0	1	1	1	0
1563	2	29	2	0	0	1	1	3	3
1565	2	20	1	0	0	1	0	0	1
1566	1	17	1	0	0	0	1	1	0
1568	1	35	3	0	1	0	0	0	0
1570	1	29	2	1	1	0	0	0	0
1572	1	25	2	0	0	1	1	1	2
1573	1	22	1	0	1	0	0	1	0
1574	1	18	1	0	1	1	1	0	0
1575	1	32	2	0	0	0	0	0	0
1576	2	32	2	2	0	1	1	0	0
1578	1	37	3	2	0	0	0	1	1
1579	2	22	1	0	0	1	1	1	2
1580	1	20	1	1	1	0	0	0	0
1581	1	30	2	1	0	1	1	1	0
1582	1	26	2	0	1	0	0	0	0
1583	1	23	1	0	1	1	0	0	0
1584	1	34	2	0	0	0	0	2	2
1585	1	26	2	1	1	1	1	1	0
1586	1	24	1	2	1	0	0	0	0
1587	1	29	2	1	1	0	1	0	0
1588	1	27	2	1	0	1	0	0	0
1589	1	29	2	2	0	0	0	0	0
1590	1	29	2	2	1	0	0	0	0
1591	2	33	2	1	0	1	1	0	0
1592	2	29	2	2	1	0	0	1	0
1593	2	36	3	2	1	1	0	1	1
1597	1	30	2	2	1	0	0	1	1
1598	1	38	3	2	1	0	0	0	0
1600	1	31	2	2	0	0	0	0	0
1601	2	25	2	0	0	0	0	1	0
1602	2	42	3	0	0	1	1	2	2
1603	2	32	2	0	0	1	1	2	3
1604	2	32	2	0	0	0	0	1	1
1605	2	29	2	0	0	0	1	1	0
1606	2	26	2	0	0	1	1	1	3
1607	2	31	2	2	0	1	0	0	0
1609	2	25	2	0	0	0	0	2	2
1610	2	35	3	0	0	1	1	1	0
1611	1	30	2	0	0	1	1	2	2
1612	2	28	2	2	1	1	1	0	0
1613	1	21	1	2	0	1	1	1	1
1614	1	29	2	2	1	0	0	0	1
1615	1	35	3	0	1	0	0	0	0
1616	2	42	3	2	1	0	0	1	0
1617	1	34	2	2	1	0	0	0	0
1618	1	28	2	0	0	1	1	0	2
1619	1	29	2	2	0	1	1	3	3
1622	2	38	3	2	0	0	0	0	0
1623	2	25	2	2	0	1	1	1	1
1624	2	30	2	0	0	1	1	1	1
1625	2	29	2	2	0	1	0	2	3
1626	1	23	1	1	0	1	1	0	0
1627	1	39	3	1	0	1	0	0	0
1628	1	36	3	0	0	0	0	0	0
1629	1	38	3	0	0	1	1	0	0
1630	2	24	1	1	1	0	0	0	0
1631	2	26	2	2	1	0	0	0	0
1632	1	34	2	2	0	1	0	0	1
1634	1	28	2	0	0	1	1	0	0
1635	1	23	1	0	0	0	1	1	1
1636	1	20	1	0	0	0	0	0	0
1637	1	27	2	0	1	0	0	0	0
1639	2	21	1	0	0	1	1	2	2
1640	1	30	2	0	0	0	1	0	0
1641	1	36	3	2	1	0	0	0	1
1643	1	22	1	1	0	1	1	1	1
1644	1	26	2	0	1	0	0	0	0
1645	1	31	2	1	1	0	0	0	0
1646	2	21	1	1	0	1	1	2	1
1647	1	29	2	1	0	0	0	0	0
1648	1	26	2	1	1	0	0	0	0
1649	1	28	2	1	0	0	0	0	0
1650	1	33	2	2	1	0	0	0	0
1651	1	27	2	0	1	0	0	0	0
1654	1	35	3	1	0	1	1	0	0
1655	1	28	2	0	0	0	1	0	0
1656	1	29	2	1	1	0	0	0	0
1657	1	20	1	1	0	0	0	0	0
1658	2	36	3	2	1	0	0	1	1
1659	1	28	2	2	1	0	0	0	1
1660	1	29	2	1	1	0	0	0	1
1661	1	25	2	0	1	0	0	0	0
1663	1	31	2	0	1	0	0	0	0
1664	2	21	1	2	0	1	1	2	2
1665	1	22	1	1	0	0	0	0	0
1666	1	39	3	2	1	0	1	0	0
1669	1	33	2	2	0	0	0	0	0
1670	1	22	1	0	0	0	0	0	0
1671	2	29	2	0	0	0	1	1	0
1672	2	31	2	0	1	1	1	1	0
1673	2	27	2	2	0	1	1	0	2
1674	2	28	2	2	1	0	0	0	1
1675	2	30	2	0	0	1	0	0	0
1678	2	30	2	0	0	1	1	0	1
1679	2	26	2	0	1	1	1	2	1
1680	2	26	2	0	1	1	0	0	0
1681	2	29	2	0	0	1	1	2	2
1683	2	33	2	0	0	1	1	1	1
1684	2	24	1	0	0	0	1	2	3
1685	2	24	1	0	0	0	0	2	1
1686	1	30	2	0	1	0	0	0	0
1687	2	24	1	2	0	1	1	0	0
1688	2	33	2	2	0	0	1	0	1
1689	2	24	1	0	0	0	0	1	1
1692	2	24	1	0	0	1	1	1	0
1694	2	27	2	2	1	1	1	0	1
1695	2	32	2	2	0	1	1	1	2
1696	1	20	1	1	0	0	0	0	0
1699	1	27	2	2	0	1	0	1	1
1700	1	36	3	1	1	0	0	0	0
1701	1	22	1	0	1	0	0	0	0
1706	1	25	2	2	1	0	0	0	0
1709	2	27	2	1	1	0	0	1	0
1713	1	29	2	0	0	0	0	1	1
1714	1	30	2	0	0	0	0	1	1
1715	1	29	2	2	1	1	0	0	0
1716	2	27	2	1	0	1	1	1	1
1717	2	26	2	1	0	1	1	2	1
1719	2	20	1	0	1	0	0	1	0
1721	2	37	3	0	0	0	1	1	2
1722	2	29	2	0	0	1	1	1	0
1723	2	37	3	0	0	0	0	1	2
1724	2	29	2	0	0	1	1	2	2
1725	2	23	1	0	0	1	0	0	1
1726	2	38	3	0	0	1	0	0	0
1727	2	18	1	0	0	0	1	3	2
1728	2	25	2	0	0	1	1	2	2
1729	2	29	2	0	0	0	1	2	3
1731	2	21	1	0	0	0	0	0	1
1737	1	37	3	2	1	1	0	0	0
1738	1	29	2	0	1	1	1	0	0
1739	1	27	2	0	1	0	0	0	0
1740	2	32	2	1	0	1	1	2	0
1741	2	35	3	2	1	0	0	0	0
1743	1	25	2	0	0	0	1	0	0
1744	2	27	2	0	0	1	0	0	0
1745	2	27	2	0	0	0	0	0	0
1747	2	24	1	0	0	1	1	3	1
1748	2	29	2	0	0	1	1	0	0
1749	2	20	1	0	0	0	0	1	1
1750	2	23	1	0	0	0	1	2	2
1751	2	28	2	0	0	1	1	1	0
1752	2	25	2	1	0	1	0	1	1
1753	2	39	3	0	0	1	1	0	2
1754	2	21	1	0	0	1	1	0	0
1755	2	25	2	1	0	1	0	2	2
1756	2	34	2	0	0	0	1	0	0
1757	2	37	3	0	0	0	0	0	1
1759	2	28	2	2	0	1	1	2	1
1760	2	40	3	0	0	0	1	1	1
1761	2	24	1	0	0	0	0	1	0
1763	2	25	2	0	0	1	1	0	1
1764	2	20	1	0	1	1	1	1	0
1767	2	25	2	0	1	0	1	1	1
1768	2	27	2	1	1	1	1	2	1
1769	2	25	2	0	0	0	0	1	0
1772	2	25	2	0	0	1	1	1	1
1773	2	35	3	2	0	0	0	0	0
1775	2	27	2	2	1	0	0	0	0
1776	2	34	2	0	0	1	1	0	0
1778	2	30	2	0	0	1	1	1	1
1780	2	30	2	2	0	0	0	0	0
1782	2	34	2	0	0	0	0	0	0
1783	2	29	2	1	1	0	1	0	2
1784	2	43	3	1	0	1	1	2	1
1787	2	27	2	0	0	1	1	0	1
1788	2	37	3	1	0	0	0	0	0
1792	2	30	2	1	0	0	0	1	2
1793	2	26	2	0	0	1	1	1	1
1794	2	27	2	1	0	1	1	2	1
1798	2	26	2	0	0	1	1	3	3
1799	2	20	1	0	0	1	1	0	1
1801	2	31	2	0	0	1	1	1	1
1808	2	21	1	0	0	0	0	1	2
1809	2	34	2	0	0	0	1	0	1
1811	2	30	2	1	0	1	1	0	2
1812	2	31	2	0	0	1	1	1	1
1813	2	38	3	1	0	0	1	1	0
1816	2	26	2	0	1	0	0	1	1
4001	1	39	3	0	0	0	0	0	0
4002	1	39	3	2	0	0	0	0	0
4004	1	35	3	2	1	0	0	0	0
4007	1	35	3	2	1	1	1	0	0
4008	1	45	3	0	0	0	0	0	0
4012	1	33	2	2	1	0	0	0	0
4013	1	25	2	1	0	0	0	0	0
4015	1	32	2	1	1	0	1	0	0
4017	1	33	2	1	1	1	0	1	0
4019	1	27	2	2	1	0	0	0	0
4020	1	27	2	0	1	0	1	0	0
4021	1	29	2	0	0	0	0	0	0
4022	1	35	3	2	1	0	0	0	0
4023	1	27	2	1	0	0	1	0	0
4024	1	24	1	2	1	1	1	0	0
4025	1	40	3	0	1	0	0	0	0
4026	1	29	2	2	1	0	0	0	0
4027	1	34	2	2	1	0	0	0	0
4028	1	30	2	2	1	0	0	0	0
4030	1	21	1	1	1	0	1	1	0
4031	1	40	3	1	1	0	0	0	0
4032	1	37	3	0	1	1	1	0	0
4034	1	39	3	1	0	0	0	1	0
4035	1	36	3	2	1	0	0	0	0
4037	1	36	3	2	1	0	0	0	0
4038	1	25	2	2	1	0	0	0	0
4039	1	28	2	0	1	0	0	0	0
4040	1	20	1	0	0	1	1	0	0
4041	1	22	1	0	0	1	1	0	0
4042	1	29	2	2	1	0	0	0	0
4044	1	35	3	2	1	0	0	0	0
4045	1	34	2	2	1	0	0	0	0
4046	1	30	2	2	1	0	0	0	0
4047	1	30	2	2	0	0	0	0	0
4048	1	22	1	1	1	1	1	0	0
4050	1	28	2	1	1	0	0	0	0
4051	1	25	2	1	0	0	0	0	0
4052	1	29	2	1	0	1	0	0	0
4053	1	23	1	1	0	0	0	0	0
4054	1	28	2	0	1	0	0	0	0
4055	1	30	2	0	0	0	0	0	0
4056	1	31	2	2	1	0	0	0	0
4057	1	28	2	1	1	0	0	0	0
4058	1	33	2	1	1	0	0	0	0
4059	1	40	3	0	1	0	0	0	0
4060	1	35	3	2	1	0	0	0	0
4061	1	27	2	1	0	1	1	0	0
4062	1	32	2	1	1	0	0	0	0
4064	1	31	2	0	0	0	0	0	0
4065	1	33	2	2	1	1	0	0	0
4066	1	37	3	1	1	0	0	0	0
4067	1	26	2	1	1	0	0	1	0
4068	1	33	2	0	0	0	0	0	0
4069	1	28	2	2	1	0	0	0	0
4070	1	37	3	2	1	0	0	0	0
4073	1	24	1	0	1	1	1	0	0
4077	1	32	2	2	1	0	0	0	0
4078	1	25	2	0	0	0	0	1	0
4079	1	27	2	2	1	0	0	0	0
4080	1	18	1	0	0	1	0	0	0
4081	1	38	3	2	0	1	0	0	0
4082	1	21	1	0	0	0	1	0	0
4083	1	42	3	0	1	0	0	0	0
4085	1	35	3	1	1	0	0	1	0
4086	1	39	3	0	0	0	0	0	0
4087	1	33	2	2	1	0	0	0	0
4088	1	26	2	2	1	0	0	0	0
4089	1	36	3	2	1	0	0	0	0
4092	1	33	2	2	1	0	0	0	0
4093	1	32	2	2	1	0	0	0	0
4094	1	34	2	0	0	0	0	0	0
4095	1	34	2	0	0	1	1	1	0
4096	1	27	2	0	0	0	0	0	0
4097	1	31	2	2	1	0	0	0	0
4098	1	37	3	1	1	0	0	0	0
4099	1	33	2	1	1	0	0	0	0
4100	1	38	3	2	0	0	0	0	0
4202	1	30	2	2	1	0	0	0	0
4203	1	24	1	1	1	0	1	0	0
4204	1	21	1	0	0	0	1	0	0
4205	1	33	2	2	1	0	0	0	0
4206	1	34	2	2	1	0	0	0	0
4207	1	43	3	1	1	0	0	0	0
4208	1	36	3	2	1	0	0	0	0
4209	1	27	2	0	1	0	1	0	0
4210	1	23	1	2	1	0	0	1	1
4211	1	21	1	0	1	0	0	0	0
4212	1	38	3	2	0	0	1	0	0
4213	1	32	2	1	0	1	0	0	1
4214	1	27	2	2	1	0	0	0	0
4216	1	34	2	2	1	0	0	0	0
4217	1	33	2	0	1	0	1	0	1
4218	1	32	2	2	1	0	0	0	0
4219	1	29	2	1	1	0	0	0	0
4220	1	39	3	2	1	0	0	0	0
4221	1	29	2	0	1	0	0	0	0
4223	1	30	2	2	1	1	1	1	0
4224	1	28	2	0	1	1	1	0	0
4225	1	27	2	1	0	0	0	0	0
4226	1	29	2	0	1	0	0	0	0
4227	1	41	3	2	1	0	0	0	0
4228	1	21	1	1	1	0	0	0	0
4229	1	25	2	1	1	0	0	1	1
4230	1	30	2	2	1	0	0	0	0
4231	1	26	2	1	1	0	0	0	0
4233	1	27	2	2	1	0	0	0	0
4234	1	30	2	2	1	0	0	0	0
4236	1	33	2	2	1	0	0	0	0
4237	1	31	2	0	1	0	0	0	1
4238	1	30	2	2	1	0	0	0	0
4239	1	26	2	0	1	0	0	0	0
4240	1	38	3	2	1	1	1	0	0
4241	1	31	2	2	0	0	0	0	0
4242	1	30	2	0	1	0	0	0	0
4244	1	28	2	2	1	0	0	0	0
4245	1	38	3	0	1	0	0	1	0
4246	1	34	2	2	1	0	0	0	0
4247	1	22	1	1	1	0	0	0	0
4248	1	25	2	2	1	0	0	0	0
4249	1	32	2	0	1	0	0	0	0
4251	1	25	2	0	1	0	1	0	0
4252	1	41	3	0	1	0	0	0	0
4253	1	32	2	2	1	1	0	0	0
4254	1	28	2	0	1	1	0	1	0
4255	1	37	3	2	1	0	0	0	0
4256	1	31	2	1	1	0	0	0	0
4257	1	35	3	1	1	0	1	1	1
4258	1	37	3	0	1	0	0	1	0
4260	1	35	3	2	1	0	0	0	0
4261	1	29	2	0	1	0	0	0	0
4262	1	26	2	2	1	0	0	1	0
4263	1	30	2	2	1	0	1	0	0
4264	1	33	2	1	1	0	0	0	0
4265	1	45	3	1	0	0	1	0	0
4267	1	31	2	2	1	0	0	0	0
4268	1	38	3	2	1	0	0	0	0
4269	1	25	2	0	0	0	0	0	1
4270	1	36	3	2	1	0	0	0	0
4271	1	37	3	0	1	0	0	0	0
4273	1	35	3	2	1	0	0	0	0
4274	1	34	2	0	1	0	1	0	0
4276	1	32	2	2	1	0	0	0	0
4278	1	34	2	1	1	0	0	0	0
4279	1	30	2	2	1	0	0	0	0
4280	1	33	2	1	1	0	0	0	0
4281	1	32	2	2	1	0	0	0	0
4282	1	39	3	0	1	0	0	0	0
4283	1	31	2	0	1	0	0	0	0
4284	1	24	1	0	1	0	0	1	0
4286	1	41	3	2	1	1	0	0	0
4288	1	33	2	2	1	0	0	0	0
4290	1	34	2	2	1	0	0	0	0
4291	1	32	2	1	1	0	0	0	0
4292	1	35	3	0	0	0	0	0	0
4293	1	28	2	2	1	0	0	0	0
4294	1	27	2	2	1	0	0	0	0
4295	1	27	2	1	0	0	0	0	1
4297	1	25	2	0	0	0	1	0	0
4298	1	34	2	0	0	0	0	0	0
4299	1	31	2	2	1	0	0	0	0
4300	1	25	2	1	0	0	0	0	0
4301	1	26	2	2	1	0	0	0	0
4302	1	32	2	2	1	0	0	0	0
4303	1	36	3	0	1	0	0	0	0
4304	1	28	2	2	1	0	0	0	0
4306	1	32	2	1	1	0	0	0	0
4307	1	28	2	1	1	0	0	0	0
4308	1	32	2	1	1	0	0	0	0
4310	1	36	3	1	1	0	0	0	0
4311	1	29	2	0	0	0	0	0	0
5101	2	26	2	2	1	0	0	0	0
5103	2	28	2	1	0	0	0	0	0
5104	2	33	2	2	1	0	0	0	0
5106	2	25	2	0	1	0	0	0	0
5107	2	39	3	1	1	0	1	0	0
5108	2	36	3	2	1	0	0	0	0
5109	2	33	2	2	1	0	0	0	0
5111	2	30	2	0	1	1	1	1	0
5112	2	28	2	2	0	1	1	1	0
5113	2	25	2	2	0	0	0	1	0
5114	2	33	2	1	0	0	0	1	3
5115	2	28	2	1	1	0	1	0	1
5116	2	29	2	2	1	1	1	3	3
5117	2	31	2	1	1	0	0	1	1
5118	2	29	2	2	0	0	0	2	0
5119	2	33	2	2	1	0	0	0	1
5121	2	41	3	0	0	1	1	0	0
5122	2	30	2	2	0	1	1	1	0
5123	2	30	2	2	0	0	0	0	0
5124	2	23	1	2	1	0	0	0	0
5126	2	32	2	2	1	0	0	1	0
5131	2	41	3	2	1	1	0	1	2
5132	2	30	2	2	0	0	1	1	2
5133	2	34	2	2	1	0	0	1	2
5134	2	31	2	2	1	0	0	1	2
5135	2	35	3	1	0	0	0	1	1
5136	2	34	2	0	0	0	0	1	1
5138	2	29	2	2	1	0	0	0	0
5139	2	30	2	0	0	0	0	1	0
5140	2	28	2	1	1	0	0	1	0
5141	2	40	3	0	1	1	1	1	1
5142	2	37	3	2	1	0	0	0	0
5143	2	39	3	0	0	0	1	0	1
5145	2	37	3	2	1	0	0	0	1
5146	2	29	2	2	0	0	0	1	0
5147	2	34	2	0	0	0	1	1	0
5148	2	29	2	2	1	0	0	0	0
5149	2	26	2	2	1	0	0	0	0
5151	2	23	1	0	1	0	0	1	0
5152	2	24	1	1	0	0	0	1	1
5153	2	21	1	2	0	0	0	1	0
5154	2	28	2	2	1	0	0	1	0
5155	2	26	2	1	1	0	0	0	1
5157	2	35	3	2	1	0	0	0	0
5158	2	23	1	1	0	1	0	2	0
5160	2	29	2	2	0	1	0	1	0
5161	2	32	2	2	1	0	0	1	0
5163	2	26	2	0	1	0	0	1	3
5164	2	27	2	1	1	0	0	1	2
5166	2	23	1	0	0	0	1	1	1
5167	2	30	2	2	1	0	0	1	1
5168	2	34	2	2	1	0	0	0	0
5169	2	37	3	2	1	0	1	1	2
5170	2	23	1	1	0	0	0	0	1
5171	2	31	2	2	1	0	0	0	0
5172	2	34	2	2	1	0	0	1	1
5173	2	35	3	2	0	1	1	0	0
5174	2	27	2	0	0	0	0	0	0
5175	2	33	2	0	0	1	1	1	0
5177	2	30	2	0	0	1	1	0	0
5179	2	27	2	2	1	0	0	1	1
5180	2	24	1	1	0	1	0	1	0
5181	2	33	2	2	1	0	0	0	0
5182	2	29	2	2	0	0	0	0	0
5183	2	32	2	2	1	0	0	0	0
5184	2	39	3	2	1	1	0	1	0
5188	2	30	2	2	1	0	0	0	0
5189	2	35	3	0	0	1	0	3	3
5190	2	32	2	2	0	0	0	0	0
5191	2	35	3	2	0	1	0	0	0
5192	2	33	2	2	1	0	0	1	1
5193	2	26	2	2	1	0	0	1	0
5194	2	29	2	2	1	0	0	0	0
5195	2	29	2	1	1	0	1	0	1
5196	2	35	3	2	1	0	1	0	0
5198	2	35	3	1	1	0	0	0	0
5199	2	31	2	2	1	0	0	0	0
5202	2	27	2	2	1	0	0	1	1
5204	2	40	3	2	0	0	0	0	0
5205	2	29	2	2	0	0	0	0	1
5206	2	36	3	2	1	0	1	0	2
5207	2	28	2	2	1	0	0	0	2
5208	2	34	2	2	0	0	0	0	0
5209	2	25	2	2	0	0	0	2	2
